# Supplementary material for: SP142 PD-L1 Assays in Multiple Samples from the Same Patients with Early or Advanced Triple-Negative Breast Cancer
Source: Cancers (Basel). 2022 Jun 21;14(13):3042. doi: 10.3390/cancers14133042 (PMC9265054; doi:10.3390/cancers14133042)
Supplement: Supplementary file 1 [file cancers-14-03042-s001.zip]

Archive with 1 entries (1 files):
- cancers-1748263-supplementary.pdf
